# Supplementary material for: Description of a new species of Apterotoxitiades Adlbauer, 2008 (Cerambycidae, Dorcasominae, Apatophyseini) and the female of A. vivesi Adlbauer, 2008, with notes on the biology of the genus
Source: Zookeys. 2015 Feb 11;(482):9–19. doi: 10.3897/zookeys.482.8901 (PMC4337217; doi:10.3897/zookeys.482.8901)
Supplement: XML Treatment for Apterotoxitiades vivesi [file zookeys.482.8901-treatment1.xml]

<!DOCTYPE tp:taxon-treatment
  PUBLIC "-//TaxonX//DTD Taxonomic Treatment Publishing DTD v0 20100105//EN" "tax-treatment-NSO.dtd">
<tp:taxon-treatment xmlns:tp="http://www.plazi.org/taxpub"><tp:treatment-meta><kwd-group><label>Taxon classification</label><kwd><named-content content-type="kingdom">Animalia</named-content></kwd><kwd><named-content content-type="order">Coleoptera</named-content></kwd><kwd><named-content content-type="family">Cerambycidae</named-content></kwd></kwd-group><mixed-citation publication-type="journal"><person-group><name><surname>Adlbauer</surname><given-names>Karl</given-names></name><name><surname>Bjørnstad</surname><given-names>Anders</given-names></name><name><surname>Perissinotto</surname><given-names>Renzo</given-names></name></person-group><article-title>Description of a new species of <italic><tp:taxon-name><tp:taxon-name-part taxon-name-part-type="genus">Apterotoxitiades</tp:taxon-name-part></tp:taxon-name></italic> Adlbauer, 2008 (<tp:taxon-name><tp:taxon-name-part taxon-name-part-type="family">Cerambycidae</tp:taxon-name-part></tp:taxon-name>, <tp:taxon-name><tp:taxon-name-part taxon-name-part-type="subfamily">Dorcasominae</tp:taxon-name-part></tp:taxon-name>, <tp:taxon-name><tp:taxon-name-part taxon-name-part-type="tribe">Apatophyseini</tp:taxon-name-part></tp:taxon-name>) and the female of <italic><tp:taxon-name><tp:taxon-name-part taxon-name-part-type="genus">A.</tp:taxon-name-part> <tp:taxon-name-part taxon-name-part-type="species">vivesi</tp:taxon-name-part></tp:taxon-name></italic> Adlbauer, 2008, with notes on the biology of the genus</article-title><source>Zookeys</source><day>11</day><month>2</month><year>2015</year><volume>2015</volume><issue>482</issue><fpage>9</fpage><lpage>19</lpage><pub-id pub-id-type="doi">10.3897/zookeys.482.8901</pub-id></mixed-citation></tp:treatment-meta><tp:nomenclature><tp:taxon-name>
                            <tp:taxon-name-part taxon-name-part-type="genus">Apterotoxitiades</tp:taxon-name-part>
                            <tp:taxon-name-part taxon-name-part-type="species">vivesi</tp:taxon-name-part>
                        </tp:taxon-name><tp:taxon-authority>Adlbauer, 2008</tp:taxon-authority><xref ref-type="fig" rid="F1">Figures 1</xref><xref ref-type="fig" rid="F2">, 2</xref><xref ref-type="fig" rid="F3">, 3</xref><xref ref-type="fig" rid="F4">, 4</xref></tp:nomenclature><tp:treatment-sec sec-type="Material examined"><title>Material examined.</title><p>Four female and two male specimens with data: South Africa, EC, Hogsback, 1300 m, 7 Sep 2014, R. Perissinotto &amp; L. Clennell leg. (TMSA, ISAM, KAPC, RPPC). Only one male and one female were found still alive, while the other four specimens were already dead, two with soft tissue consumed by spiders.</p></tp:treatment-sec><tp:treatment-sec sec-type="Description"><title>Description.</title><p>♀. Length: 10–11.5 mm; width: 3.5–4 mm (n = 4). General habitus as in male (Figure <xref ref-type="fig" rid="F2">2</xref>), but with shorter antennae and legs and wider elytra (Figures <xref ref-type="fig" rid="F1">1</xref>–<xref ref-type="fig" rid="F3">3</xref>).</p><p><italic>Coloration</italic>. Dark greyish brown, apices of the elytra slightly lighter brown. Palpi, antennae, legs and ventral side light yellow brown. Mandibles light yellow brown, with the exception of the apices which are black.</p><p><italic>Body surface</italic>. Whole surface covered in short depressed silky tomentum. Long, thin, hairlike whitish grey bristles present especially on the lateral side of the mandibles, scapus and pronotal sides (Figure <xref ref-type="fig" rid="F1">1A</xref>).</p><fig id="F1" position="float" orientation="portrait"><label>Figure 1.</label><caption><p><italic><tp:taxon-name><tp:taxon-name-part taxon-name-part-type="genus">Apterotoxitiades</tp:taxon-name-part> <tp:taxon-name-part taxon-name-part-type="species">vivesi</tp:taxon-name-part></tp:taxon-name></italic>: Female dorsal (<bold>A</bold>) and ventral (<bold>B</bold>) habitus, 11 mm TL (Photos: Lynette Clennell).</p></caption><graphic xmlns:xlink="http://www.w3.org/1999/xlink" xlink:href="zookeys-482-009-g001.jpg" position="float" orientation="portrait" xlink:type="simple" id="oo_38435.jpg"/></fig><p><italic>Head</italic>. Broad with strong, falciform mandibles. Palpi moderately long, terminal segment only very weakly enlarged. Eyes coarsely facetted, strongly protuberant and broadly separated, small, oblique, not emarginate and far behind antennal tubercles. Frons between the eyes broad and flat. Antennae reaching to the second half of the elytra. Antennomeres becoming shorter towards the end, but not very different in length from each other.</p><p><italic>Pronotum</italic>. As long as wide with long, rather acute lateral spines pointed strongly obliquely upwards (Figure <xref ref-type="fig" rid="F1">1A</xref>). Surface like in male (Figure <xref ref-type="fig" rid="F2">2</xref>). Disc convex in the middle. Unlike in male, the anterior edge is not broader than the posterior.</p><fig id="F2" position="float" orientation="portrait"><label>Figure 2.</label><caption><p><italic><tp:taxon-name><tp:taxon-name-part taxon-name-part-type="genus">Apterotoxitiades</tp:taxon-name-part> <tp:taxon-name-part taxon-name-part-type="species">vivesi</tp:taxon-name-part></tp:taxon-name></italic>: Male specimen in its natural habitat, Hogsback Forestry, September 2014 (Photo: Lynette Clennell).</p></caption><graphic xmlns:xlink="http://www.w3.org/1999/xlink" xlink:href="zookeys-482-009-g002.jpg" position="float" orientation="portrait" xlink:type="simple" id="oo_38436.jpg"/></fig><p><italic>Scutellum</italic>. Very small, hardly visible, wider than long.</p><p><italic>Elytra</italic>. Fused, somewhat broader than in male, widest in the anterior third. Strongly convex, both laterally and dorsally. Slightly over half of the anterior part sparsely punctate. Apices broadly rounded.</p><p><italic>Legs</italic>. Long and slender, but shorter than in male (Figures <xref ref-type="fig" rid="F2">2</xref> and <xref ref-type="fig" rid="F3">3</xref>). Coxae large and projecting (Figure <xref ref-type="fig" rid="F1">1B</xref>).</p><fig id="F3" position="float" orientation="portrait"><label>Figure 3.</label><caption><p><italic><tp:taxon-name><tp:taxon-name-part taxon-name-part-type="genus">Apterotoxitiades</tp:taxon-name-part> <tp:taxon-name-part taxon-name-part-type="species">vivesi</tp:taxon-name-part></tp:taxon-name></italic>: Female specimen in its natural habitat, Hogsback Forestry, September 2014 (Photo: Lynette Clennell).</p></caption><graphic xmlns:xlink="http://www.w3.org/1999/xlink" xlink:href="zookeys-482-009-g003.jpg" position="float" orientation="portrait" xlink:type="simple" id="oo_38437.jpg"/></fig><p><italic>Ventral surface</italic>. All coxae well separated from each other, especially the metacoxae. The first visible abdominal sternite is the longest, with the following becoming progressively shorter until the fifth visible (Figure <xref ref-type="fig" rid="F1">1B</xref>).</p><p><italic>Male</italic>. A general description is provided in <xref ref-type="bibr" rid="B1">Adlbauer (2008)</xref>. Only further details of the genitalia, along with photos of whole genitalia as well as tegmen and aedeagus separately are provided here (Figure <xref ref-type="fig" rid="F4">4A–C</xref>). Aedeagus with heavily sclerotized acute dorsal lobe bearing an acuminate apex. Ventral lobe with a rounded, weakly truncate apex, much shorter than dorsal lobe, and decidedly less sclerotized. Apophyses long, strap-shaped and constituting more than 50% of total aedeagus length (Figure <xref ref-type="fig" rid="F4">4B</xref>). Tegmen with relatively long and slender, slightly diverging parameres with apical brushes of very long setae (Figures <xref ref-type="fig" rid="F4">4A, C</xref>). Presence of sheath-like appendage between the base of the parameres and the “tegmen ring”, on both sides.When the aedeagus is in its position inside the tegmen, the apex of the dorsal lobe reaches almost to the apices of the parameres, while the ventral lobe reaches just beyond the point of diversion of the parameres (Figure <xref ref-type="fig" rid="F4">4A</xref>).</p><fig id="F4" position="float" orientation="portrait"><label>Figure 4.</label><caption><p><italic><tp:taxon-name><tp:taxon-name-part taxon-name-part-type="genus">Apterotoxitiades</tp:taxon-name-part> <tp:taxon-name-part taxon-name-part-type="species">vivesi</tp:taxon-name-part></tp:taxon-name></italic>: Dorsal view of whole male genitalia (<bold>A</bold>), aedeagus (<bold>B</bold>) and tegmen (<bold>C</bold>) (Photos: Lynette Clennell).</p></caption><graphic xmlns:xlink="http://www.w3.org/1999/xlink" xlink:href="zookeys-482-009-g004.jpg" position="float" orientation="portrait" xlink:type="simple" id="oo_38438.jpg"/></fig></tp:treatment-sec><ref-list><ref id="B1"><mixed-citation xmlns:xlink="http://www.w3.org/1999/xlink" xlink:type="simple"><person-group><name name-style="western"><surname>Adlbauer</surname><given-names>K</given-names></name></person-group> (<year>2008</year>) <article-title>Neues zur Taxonomie von Cerambyciden der Äthiopischen Region (<tp:taxon-name><tp:taxon-name-part taxon-name-part-type="order">Coleoptera</tp:taxon-name-part></tp:taxon-name>, <tp:taxon-name><tp:taxon-name-part taxon-name-part-type="family">Cerambycidae</tp:taxon-name-part></tp:taxon-name>).</article-title><source>Les Cahiers Magellanes</source><volume>80</volume>: <fpage>1</fpage>–<lpage>20</lpage>.</mixed-citation></ref></ref-list></tp:taxon-treatment>
